# Supplementary material for: Sequencing of Chloroplast Genome Using Whole Cellular DNA and Solexa Sequencing Technology
Source: Front Plant Sci. 2012 Nov 8;3:243. doi: 10.3389/fpls.2012.00243 (PMC3492724; doi:10.3389/fpls.2012.00243)
Supplement: Supplementary Table S1 — Gaps in assemblies guided by cp sequences of B. rapa, A. thaliana, or N. tabacum. [file 32863_Wang_DataSheet1.XLS]

## Sheet: B.rapa as reference
Gaps in assembly guided by cp genome of B. rapa
accessions	start position (bp)	end position(bp)	located region
Chiifu	27372	27380	LSC
FT	265	269	LSC
	7394	7395	LSC
	27371	27379	LSC
	93448	93467	IRa
	143291	143310	IRb
Z16	27372	27380	LSC
	91756	91759	IRa
	91956	91966	IRa
	105708	105717	IRa
	131050	131059	IRb
	144801	144811	IRb
	145008	145011	IRb

## Sheet: A. thaliana as reference
Gaps in assembly guided by cp genome of A. thaliana
accessions	start position (bp)	end position(bp)	located region
Chiifu	47504	47522	LSC
	50881	50925	LSC
	111739	111752	SSC
	123123	123204	SSC
FT	127	334	LSC
	7386	7541	LSC
	12670	12707	LSC
	51123	51167	LSC
	93509	93528	IRa
	146514	146533	IRb
Z16	12509	12546	LSC
	50963	51007	LSC
	91658	91661	IRa
	91858	91868	IRa
	113777	113980	SSC
	147098	147108	IRb
	147305	147308	IRb

## Sheet: N.tabacum as reference
Gaps in assembly guided by cp genome of N. tabacum
accessions	start position (bp)	end position(bp)	located region
Chiifu	53733	53820	LSC
	98452	98558	IRa
	111704	112453	SSC
	138208	138314	IRb
FT	82	535	LSC
	6718	7078	LSC
	7221	7330	LSC
	12129	12314	LSC
	42936	43244	LSC
	45939	46608	LSC
	52544	52631	LSC
	64108	64238	LSC
	92299	92318	IRa
	139972	139991	IRb
Z16	1520	2381	LSC
	2454	2534	LSC
	2651	2693	LSC
	2848	2918	LSC
	3081	3113	LSC
	3324	3843	LSC
	7379	7488	LSC
	43511	43842	LSC
	46537	47206	LSC
	53172	53259	LSC
	89469	89505	IRa
	91269	91274	IRa
	91469	91479	IRa
	97930	97971	IRa
	108849	108953	IRa
	109060	109179	IRa
	112122	113077	SSC
	136720	136761	IRb
	143212	143222	IRb
	143417	143422	IRb
	145186	145222	IRb
