# Supplementary material for: Sequencing of Chloroplast Genome Using Whole Cellular DNA and Solexa Sequencing Technology
Source: Front Plant Sci. 2012 Nov 8;3:243. doi: 10.3389/fpls.2012.00243 (PMC3492724; doi:10.3389/fpls.2012.00243)
Supplement: Supplementary Table S2 — Annotated genes in B. rapa cp genome. [file 32863_Wang_DataSheet2.XLS]

## Sheet: Brapa_Gene
Gene ID	Product	Position in CP	Strand	Method	Product	Description
trnH-GUG	tRNA	4..76	-	DOGMA	Transfer RNA
psbA	CDS	332..1390	-	DOGMA	PhotoSystem protein II
matK	CDS	2004..3575	-	DOGMA	Hypothetical protein
trnK-UUU	tRNA	4254..4290	-	DOGMA	Transfer RNA
rps16	CDS	4956..5154,6021..6061	-	tBLASTN	Ribosomal protein subunit	Identity 88%
trnQ-UUG	tRNA	6519..6590	-	DOGMA	Transfer RNA
psbK	CDS	6939..7121	+	DOGMA	PhotoSystem protein II
psbI	CDS	7428..7535	+	BLASTN	PhotoSystem protein II	Identity 100%
trnS-GCU	tRNA	7638..7725	+	DOGMA	Transfer RNA
trnG-GCC	tRNA	8391..8413,9129..9178	+	BLASTN	Transfer RNA	Identity 100%
trnR-UCU	tRNA	9321..9392	+	DOGMA	Transfer RNA
atpA	CDS	9614..11134	-	DOGMA	ATP synthase
atpF	CDS	11206..11613,12329..12472	-	DOGMA	ATP synthase
atpH	CDS	12956..13198	-	DOGMA	ATP synthase
atpI	CDS	13668..14414	-	DOGMA	ATP synthase
rps2	CDS	14659..15366	-	DOGMA	Ribosomal protein subunit
rpoC2	CDS	15575..19705	-	DOGMA	Plastid-encoded RNA polymerase
rpoC1	CDS	19881..21497,22259..22705	-	DOGMA	Plastid-encoded RNA polymerase
rpoB	CDS	22735..25950	-	DOGMA	Plastid-encoded RNA polymerase
trnC-GCA	tRNA	27044..27114	+	DOGMA	Transfer RNA
ycf6	CDS	27763..27849	+	DOGMA	Hypothetical protein
psbM	CDS	28387..28488	-	DOGMA	PhotoSystem protein II
trnD-GUC	tRNA	29507..29580	-	DOGMA	Transfer RNA
trnY-GUA	tRNA	29931..30014	-	DOGMA	Transfer RNA
trnE-UUC	tRNA	30074..30146	-	DOGMA	Transfer RNA
trnT-GGU	tRNA	30716..30787	+	DOGMA	Transfer RNA
psbD	CDS	31890..32948	+	DOGMA	PhotoSystem protein II
psbC	CDS	32899..34317	+	DOGMA	PhotoSystem protein II
trnS-UGA	tRNA	34500..34592	-	DOGMA	Transfer RNA
ycf9	CDS	34933..35118	+	DOGMA	Hypothetical protein
trnG-UCC	tRNA	35620..35690	+	DOGMA	Transfer RNA
trnfM-CAU	tRNA	35829..35902	-	DOGMA	Transfer RNA
rps14	CDS	36065..36364	-	DOGMA	Ribosomal protein subunit
psaB	CDS	36517..38718	-	DOGMA	PhotoSystem protein I
psaA	CDS	38747..40996	-	DOGMA	PhotoSystem protein I
ycf3	CDS	41744..41893,42678..42905	-	DOGMA	Hypothetical protein
trnS-GGA	tRNA	44002..44088	+	DOGMA	Transfer RNA
rps4	CDS	44373..44975	-	DOGMA	Ribosomal protein subunit
trnT-UGU	tRNA	45363..45435	+	DOGMA	Transfer RNA
trnL-UAA	tRNA	46249..46285,46597..46646	+	DOGMA	Transfer RNA
trnF-GAA	tRNA	46991..47063,47064..47117	+	DOGMA	Transfer RNA
ndhJ	CDS	47743..48216	-	DOGMA	NADH dehydrogenase
ndhK	CDS	48323..48997	-	BLASTN	PhotoSystem protein II	Identity 97%
ndhC	CDS	49066..49425	-	DOGMA	NADH dehydrogenase
trnV-UAC	tRNA	50083..50119,50727..50765	-	DOGMA	Transfer RNA
trnM-CAU	tRNA	50950..51022	+	DOGMA	Transfer RNA
atpE	CDS	51140..51535	-	DOGMA	ATP synthase
atpB	CDS	51535..53028	-	DOGMA	ATP synthase
rbcL	CDS	53818..55254	+	DOGMA	Rubisco subunit
accD	CDS	55931..57382	+	DOGMA	Carboxytransferase beta subunit
psaI	CDS	58063..58173	+	DOGMA	PhotoSystem protein I
ycf4	CDS	58599..59150	+	DOGMA	Hypothetical protein
ycf10	CDS	59623..60309	+	BLASTN	Hypothetical protein	Identity 98%
petA	CDS	60539..61498	+	DOGMA	Cytochrome-related
psbJ	CDS	62488..62607	-	DOGMA	PhotoSystem protein II
psbL	CDS	62770..62883	-	DOGMA	PhotoSystem protein II
psbF	CDS	62912..63028	-	DOGMA	PhotoSystem protein II
psbE	CDS	63041..63289	-	DOGMA	PhotoSystem protein II
orf31	CDS	64657..64749	+	DOGMA	Hypothetical protein
petG	CDS	64940..65050	+	DOGMA	Cytochrome-related
trnW-CCA	tRNA	65183..65255	-	DOGMA	Transfer RNA
trnP-UGG	tRNA	65446..65519	-	DOGMA	Transfer RNA
psaJ	CDS	65861..65992	+	DOGMA	PhotoSystem protein I
rpl33	CDS	66424..66621	+	DOGMA	Ribosomal protein subunit
rps18	CDS	66848..67150	+	DOGMA	Ribosomal protein subunit
rpl20	CDS	67451..67801	-	DOGMA	Ribosomal protein subunit
rps12a	CDS	68572..68685	-	DOGMA	Ribosomal protein subunit
clpP	CDS	68867..69094,69666..69962,70893..70961	-	DOGMA	ATP-dependent protease subunit
psbB	CDS	71458..72981	+	DOGMA	PhotoSystem protein II
psbT	CDS	73188..73286	+	DOGMA	PhotoSystem protein II
psbN	CDS	73358..73486	-	DOGMA	PhotoSystem protein II
psbH	CDS	73591..73809	+	DOGMA	PhotoSystem protein II
petB	CDS	74887..75372	+	DOGMA	Cytochrome-related
petD	CDS	76264..76785	+	DOGMA	Cytochrome-related
rpoA	CDS	76992..77972	-	DOGMA	Plastid-encoded RNA polymerase
rps11	CDS	78045..78458	-	DOGMA	Ribosomal protein subunit
rpl36	CDS	78562..78672	-	DOGMA	Ribosomal protein subunit
rps8	CDS	79155..79556	-	DOGMA	Ribosomal protein subunit
rpl14	CDS	79790..80155	-	DOGMA	Ribosomal protein subunit
rpl16	CDS	80275..80709	-	DOGMA	Ribosomal protein subunit
rps3	CDS	81932..82585	-	DOGMA	Ribosomal protein subunit
rpl22	CDS	82573..83052	-	DOGMA	Ribosomal protein subunit
rps19.1	CDS	83119..83394	-	DOGMA	Ribosomal protein subunit
rpl2.1	CDS	83452..83883,84568..84960	-	DOGMA	Ribosomal protein subunit
rpl23.1	CDS	84982..85260	-	DOGMA	Ribosomal protein subunit
trnI-CAU	tRNA	85434..85507	-	DOGMA	Transfer RNA
ycf2.1	CDS	85596..92456	+	DOGMA	Hypothetical protein
ycf15.1	CDS	92596..92826	+	DOGMA	Hypothetical protein
trnL-CAA	tRNA	93370..93450	-	DOGMA	Transfer RNA
ndhB.1	CDS	94042..94794,95474..96250	-	DOGMA	NADH dehydrogenase
rps7.1	CDS	96568..97032	-	DOGMA	Ribosomal protein subunit
rps12b	CDS	97629..97880	-	DOGMA	Ribosomal protein subunit
trnV-GAC	tRNA	99780..99851	+	DOGMA	Transfer RNA
rrn16	rRNA	100083..101573	+	DOGMA	Ribosomal RNA
trnI-GAU	tRNA	101797..101838,102643..102677	+	DOGMA	Transfer RNA
trnA-UGC	tRNA	102742..102779,103580..103614	+	DOGMA	Transfer RNA
rrn23	rRNA	103767..106576	+	DOGMA	Ribosomal RNA
rrn4.5	rRNA	106675..106777	+	DOGMA	Ribosomal RNA
rrn5	rRNA	107025..107145	+	DOGMA	Ribosomal RNA	Expansion Gene Compare with At
trnR-ACG	tRNA	107393..107466	+	DOGMA	Transfer RNA
trnN-GUU	tRNA	108073..108144	-	DOGMA	Transfer RNA
ycf1.1	CDS	108465..109493	+	BLASTN	Hypothetical protein	Identity 98%
ndhF	CDS	109461..111698	-	DOGMA	NADH dehydrogenase
rpl32	CDS	112504..112659	+	DOGMA	Ribosomal protein subunit
trnL-UAG	tRNA	113354..113433	+	DOGMA	Transfer RNA
ycf5	CDS	113546..114529	+	DOGMA	Hypothetical protein
ndhD	CDS	114751..116268	-	DOGMA	NADH dehydrogenase
psaC	CDS	116408..116650	-	DOGMA	PhotoSystem protein I
ndhE	CDS	116898..117200	-	DOGMA	NADH dehydrogenase
ndhG	CDS	117472..117999	-	DOGMA	NADH dehydrogenase
ndhI	CDS	118331..118831	-	DOGMA	NADH dehydrogenase
ndhA	CDS	118919..119446,120538..121089	-	DOGMA	NADH dehydrogenase
ndhH	CDS	121094..122272	-	DOGMA	NADH dehydrogenase
rps15	CDS	122378..122641	-	DOGMA	Ribosomal protein subunit
ycf1.2	CDS	122993..128299	-	tBLASTN	Hypothetical protein	Identity 88%
trnN-GUU	tRNA	128620..128691	+	DOGMA	Transfer RNA
trnR-ACG	tRNA	129298..129371	-	DOGMA	Transfer RNA
rrn5	rRNA	129619..129739	-	DOGMA	Ribosomal RNA
rrn4.5	rRNA	129987..130089	-	DOGMA	Ribosomal RNA
rrn23	rRNA	130188..132997	-	DOGMA	Ribosomal RNA
trnA-UGC	tRNA	133150..133184,133985..134022	-	DOGMA	Transfer RNA
trnI-GAU	tRNA	134087..134121,134926..134967	-	DOGMA	Transfer RNA
rrn16	rRNA	135191..136681	-	DOGMA	Ribosomal RNA
trnV-GAC	tRNA	136913..136984	-	DOGMA	Transfer RNA
rps12c	CDS	138884..139135	+	DOGMA	Ribosomal protein subunit
rps7.2	CDS	139732..140196	+	DOGMA	Ribosomal protein subunit
ndhB.2	CDS	140514..141290,141970..142722	+	DOGMA	NADH dehydrogenase
trnL-CAA	tRNA	143314..143394	+	DOGMA	Transfer RNA
ycf15.2	CDS	143938..144168	-	DOGMA	Hypothetical protein
ycf2.2	CDS	144308..151168	-	DOGMA	Hypothetical protein
trnI-CAU	tRNA	151257..151330	+	DOGMA	Transfer RNA
rpl23.2	CDS	151504..151782	+	DOGMA	Ribosomal protein subunit
rpl2.2	CDS	151804..152196,152881..153312	+	DOGMA	Ribosomal protein subunit
rps19.2	CDS	153370..153480	+	DOGMA	Ribosomal protein subunit	this unique gene in At, because the gene loci between LSC and IRA, but in B.rapa the gene loci in IRA, so there is a expansion in B.rapa CP
