# Supplementary material for: Sequencing of Chloroplast Genome Using Whole Cellular DNA and Solexa Sequencing Technology
Source: Front Plant Sci. 2012 Nov 8;3:243. doi: 10.3389/fpls.2012.00243 (PMC3492724; doi:10.3389/fpls.2012.00243)
Supplement: Supplementary Table S3 — Errors and insertion/deletions (InDels) in assemblies guided by cp sequence of A. thaliana or N. tabacum. [file 32863_Wang_DataSheet3.XLS]

## Sheet: errors
Errors in assembly
	error position (bp)
accession	guided by A. thaliana	guided by N. tabacum
FT	37	37
	57	57
	82	29220
	85
	87
	92
	94
	47127
	126383
Z16	37	37
	57	57
	46967	82805
	83223	82809
	83225	107887
	83226	107888
	83228	107889
	83231	107909
	83240	107918
	83248	108313
	83258	108314
	83261	108327
		108328
		108355
		109293
		109298
		109307
		109308
		109310
		109312
		109327
		109330
		109331
		109333
		126335
		126362
		126363
		126376
		126377
		137050
		137057
		137083
		137084
		137106

## Sheet: in-del
InDels in assembly
	InDel position (bp)
accession	guided by A. thaliana	guided by N. tabacum
Chiifu	1-2	1-2
	9260-9265	9248-9263
	47541-47727	27115-27406
	67270-67272	66538
		98415-98557
		111703-112488
		123237-123336
		125993-127265
		138207-138349
FT	1832-1840	3-4
	9258-9260	3143-3753
	126381	9182-9245
		12502-12797
		27852-28271
		112664-112836
		143291-143309
		151173-151198
Z16	30	3-4
	58-67	30
	9231-9235	3141-3922
		7554-7639
		27853-28259
		89947-89993
		98415-98557
		109371-109809
		112650-113354
		138209-138351
		151204-151279
