# Supplementary material for: Sequencing of Chloroplast Genome Using Whole Cellular DNA and Solexa Sequencing Technology
Source: Front Plant Sci. 2012 Nov 8;3:243. doi: 10.3389/fpls.2012.00243 (PMC3492724; doi:10.3389/fpls.2012.00243)
Supplement: Supplementary Table S4 — Single nucleotide polymorphisms (SNPs) and insertion/deletions (InDels) identified for B. rapa accessions Chiifu-402-41, Z16, and FT. [file 32863_Wang_DataSheet4.XLS]

## Sheet: Sheet1
Sequence polymorphisms identified in cp genome sequence
Position (bp)	Located region	Gene ID	Reference	Consensus alignment			Reads Alignment		Primer sequences
				Chiifu	Z16	FT	Z16	FT	Forward (5'-3')	Reverse (5'-3')	Fragment length (bp)
220	LSC	trnH-GUG	T	T	G	T	G	G
7368	LSC		G	G	G	-
7395			G	G	G	G	G	G/T
7904	LSC		T	T	A	T	A	A
17429	LSC	rpoC2	A	A	C	A	C	C
20164	LSC	rpoC1	C	C	T	T	T	T
30389	LSC		C	C	C	-
31265	LSC		A	A	G	A	G	G
41230	LSC		C	C	-	C
42634	LSC		G	G	G	-
66083	LSC		A	A	T	T	A	A	CAGATGCATTAACATTTCCC	GGGTCCATAAAGAACAAGAA	412
66084	LSC		G	G	T	T	G	G
66085	LSC		A	A	C	C	A	A
66086	LSC		A	A	T	T	A	A
81034	LSC		-	-	A	-
83322	IRa	rps19.1	T	T	C	T
83324	IRa	rps19.1	T	T	C	T
83325	IRa	rps19.1	G	G	A	G
83327	IRa	rps19.1	A	A	G	A
83330	IRa	rps19.1	A	A	G	A
83339	IRa	rps19.1	T	T	A	T
83347	IRa	rps19.1	T	T	C	T
83357	IRa	rps19.1	C	C	A	C
83360	IRa	rps19.1	T	T	A	T
84917	IRa	rpl2.1	A	A	T	A
96271			T	T	T	T	A	A
96276	IRa		C	C	C	A
105731	IRa	rrn23	G	G	C	G
105732	IRa	rrn23	G	G	A	G
105738	IRa	rrn23	T	T	A	T
105739	IRa	rrn23	C	C	G	C
105745	IRa	rrn23	C	C	T	C
105753	IRa	rrn23	A	A	T	A
105756	IRa	rrn23	C	C	T	C
107650	IRa		-	-	T	-
109469			C	C	C	C	C/A	C/A
116459	SSC	psaC	G	A	A	A	A	A
125401	SSC	ycf1.2	T	T	T	-
126152	SSC	ycf1.2	T	T	A	T	A	A
127295			G	G	G	G	G/T	G/T
127611	IRb	ycf1.2	T	T	G	T
129128	IRb		-	-	A	-
131065	IRb	rrn23	C	C	A	C	C	C	GTGGTATCTCACTGATGGCT	TACCAAAAACACAGGTCTCC	403
140492	IRb		G	G	G	T
151851	IRb		T	T	A	T
No.SNPs				1	31	8	10	5
No.Indel				0	4	4
